# Supplementary material for: Glypicans define unique roles for the Hedgehog co-receptors boi and ihog in cytoneme-mediated gradient formation
Source: eLife. 2021 Aug 6;10:e64581. doi: 10.7554/eLife.64581 (PMC8410076; doi:10.7554/eLife.64581)
Supplement: Source code 1. — The normality of the data was tested employing Shapiro test, and the differences between means was done using the T-test for normal data and the Wilcox test for non-normal data. [file elife-64581-code1.pdf.zip]

Archive with 1 entries (1 files):
- STATISTICAL_ANALYSIS_GLYPICANSHh_RECRUITMENT.pdf
