# Supplementary material for: Glypicans define unique roles for the Hedgehog co-receptors boi and ihog in cytoneme-mediated gradient formation
Source: eLife. 2021 Aug 6;10:e64581. doi: 10.7554/eLife.64581 (PMC8410076; doi:10.7554/eLife.64581)
Supplement: Source code 2. — For genotypes showing only dynamic cytonemes, the statistical analysis was done using their numerical lifetimes. To examine the normality of the data distribution, we performed a Shapiro–Wilk test. Since the results showed a non-parametric distribution of the experimental data, we selected a Wilcoxon rank sum test to compare the numerical lifetimes between two genotypes. For genotypes showing both static and non-static cytonemes we defined a no numerical case to quantify the frequency of static cytonemes. As a result, we obtained ‘mixed’ violin plots representing the distribution of the lifetime of the whole cytoneme population. [file elife-64581-code2.pdf.zip]

Archive with 1 entries (1 files):
- STATISTICAL_ANALYSIS_CYTONEMES_DYNAMICS.pdf
